# Supplementary material for: Critically appraised topic on adverse food reactions of companion animals (7): signalment and cutaneous manifestations of dogs and cats with adverse food reactions
Source: BMC Vet Res. 2019 May 9;15:140. doi: 10.1186/s12917-019-1880-2 (PMC6507158; doi:10.1186/s12917-019-1880-2)
Supplement: Supplementary file 1 — Table S1. Summary of articles reporting dogs with cutaneous adverse food reactions. (XLSX 17 kb) [file 12917_2019_1880_MOESM1_ESM.xlsx]

## Sheet: Sheet1
Additional file 1: Table S1: Dogs
														Breed Predisposition		Pruritus
	Reference #	Year	Journal Abb	Author	Source	# Dogs	Duration Elimination Diet (wks)	Country (ISO 3166)	Evidence	Age onset (yrs) mean (range)	% Age Onset ≤ 0.5 yr	% Age Onset ≤ 1 yr	Female-to-Male ratios	Main Pure Breeds Represented (≥ 3 or ≥ 10%)	Comparison with Reference Population	Total	Location: generalized	Location: face/head	Location: ears	Location: feet	Location: perineum	Location: ventrum	Clinical Signs	Number (%) with AD Phenotype
1		1986	JAVMA	White	CW	30	> 3	USA	weak in 7 (23%) moderate in 23 (77%)	4.4 (0.2-13.0)	2/26 (8%)	5/26 (19%)	14:16 = 0.9	WHWT (3, 10%)	NR	29 (97%)	24 (80%)	3 (10%)	1 (3%)	3 (10%)	NR	NR	erythema (15, 50%), superficial pyoderma (up to 11, 37%), suppurative otitis externa (1, 3%)	4 (13%)
2		1990	VD	Carlotti	C	33	3-5	FRA	weak in 33 (100%)	2.4 (0.3-8.0)	NR	NR	19:20 = 1.0	poodle (5, 15%), German shepherd dog (5,15%)	NS	33(100%)	30 (91%)	1 (3%)	NR	2 (6%)	NR	NR	bacterial folliculitis (13, 39%), ceruminous otitis externa (6, 18%), erythema (5, 15%), pyotraumatic dermatitis (3, 9%), bacterial pododermatitis (2, 6%), urticaria (1, 3%), perianal furunculosis (1, 3%)	6 (33%)
3		1993	JSAP	Harvey	C	25	> 3	GBR	strong in 25 (100%)	2.7 (0.3-10.5)	8 (32%)	13 (52%)	12:13 = 0.9	German shepherd dog (3, 12%), golden retriever (3, 12%)	NS	20 (80%)	4 (16%)	3 (12%)	14 (52%)	6 (24%)	1 (4%)	11 (44%)	otitis externa (14, 56%), superficial pyoderma (4, 16%)	NR
4		1993	JAVMA	Rosser	C	51	8-10	USA	strong in 51 (100%)	2.0 (0.3-11.0)	NR	17 (33%)	23:28 = 0.8	Labrador retriever (9, 18%), cocker spaniel (8, 12%), golden retriever (5, 10%)	Soft-coated Wheaten terrier, Dalmatian, WHWT, collie, Chinese shar-pei Lhasa Apso, cocker spaniel, springer spaniel, schnauzer, Labrador retriever	51 (100%)	10 (20%)	16 (31%)	41 (80%)	31 (61%)	10 (20%)	27 (53%)	otitis externa (35, 69%), erythema (32, 63%), superficial pyoderma (up to 22, 43%), pyotraumatic dermatitis (1, 2%), feet salivary staining (1, 2%)	NR
5		1994	MVQ	Denis	C	73	1-13	CAN	moderate in 73 (100%)	2.0 (< 0.5-7.0	21 (29%)	35 (48%)	NR	German shepherd dog (9, 12%)	Dachshund, Boxer, German shepherd, Labrador retriever	73 (100%)	6 (8%)	18 (25%)	24 (33%)	35 (48%)	10 (14%)	27 (37%)	erythema (30%), superficial pyoderma (16, 22%), otitis externa (12, 16%), pyotraumatic dermatitis (1, 1%)	17 (23%)
6		1994	TDK	Vroom	CW	18	6-9	NLD	weak in 18 (100%)	1.8 (0.2-6.0)	5 (28%)	11 (61%)	8:12 = 0.7	golden retriever (2, 11%), WHWT (2, 11%)	NR	NR	NR	NR	NR	NR	NR	NR	NR
7		1994	VD	Roudebush	W	20	> 4	USA	moderate in 20 (100%)	NR	NR	NR	13:7 = 1.9	WHWT (3, 15%), Maltese (3, 15%), Shar Pei (3, 15%)	NR	NR	NR	NR	NR	NR	NR	NR	NR	16 (80%)
8		1995	JSAP	Paterson	CW	20	4-8	GBR	moderate in 20 (100%)	4.3 (2.0-8.0)	0 (0%)	3 (15%)	NR	German shepherd dog (3, 15%), Labrador retriever (3, 15%), Boxer (3, 15%), WHWT (2, 10%), golden retriever (2, 10%)	NR	NR	NR	NR	NR	NR	NR	NR	NR	7 (35%)
9		2001	JAVMA	Leistra	W	40	6-10	NLD	strong in 40 (100%)	(0.1 - 8.0)	NR	21 (53%)	24:16 = 1.5	NR	NS	40 (100%)	8 (20%)	6 (15%)	6 (15%)	NR	2 (5%)	10 (25%)	NR	NR
10		2002	JSAP	Chesney	CW	19	4-9	GBR	strong in 19 (100%)	1.3 (0.3-6.0)	4/16 (25%)	6/16 (38%)	5:14 = 0.4	Labrador retriever (5, 26%)	Labrador retriever	19 (100%)	NR	NR	NR	NR	NR	NR	otitis externa (5, 26%), recurrent pyoderma (2, 11%)	12 (63%)
11		2006	VD	Loeffler	CW	56	6-8	GBR	strong in 56 (100%)	~2.0 (0.2-12)	NR	NR	NR	German shepherd dog (9, 12%)	NR	56 (100%)	NR	NR	NR	NR	NR	NR	NR	27 (19%)	missing data due to lack of separation of AFR as a separate population
12		2006	Vet	Noli	C	113	NR	ITA	weak in 113 (100%)	NR	NR	0.14	NR	German shepherd dog (17, 20%), Yorkshire Terrier (9, 10%)	bulldog (RR: 10), pit bull (9), Pekingese (5), WHWT (4), shih tzu (4), chow chow (3)	NR	NR	NR	NR	NR	NR	NR	NR	NR
13		2008	VD	Picco	CW	76	> 6	CHE	strong in 76 (100%)	NR	NR	NR	NR	WHWT (8, 12%), Labrador retriever (6, 9%), German shepherd dog (6, 9%), golden retriever (5, 8%), pug (4, 6%), boxer (3, 5%), Rhodesian ridgeback (3, 5%)	WHWT (8, 12%), German shepherd dog (6, 9%), pug (4, 6%), boxer (3, 5%), Rhodesian ridgeback (3, 5%)	glucocorticoid-responsive 48/65 (74%)	NR	NR	NR	NR	NR	NR	otitis externa (36, 55%), chronic pyoderma (43, 66%), chronic Malassezia dermatitis (28, 43%)	77 (100%)	65 FIAD and 11 with concurrent environmental allergy - all had AD clinically
14		2009	ABMVZ	Salzo	CW	20	6	BRA	moderate in 15 (75%), strong in 5 (25%)	NR	NR	NR	8:12 = 0.7	poodle (3, 15%), miniature pinscher (3, 15%), German shepherd dog (2, 10%)	NR	20 (100%)	9 (45%)	NR	NR	NR	NR	NR	otitis externa (12, 60%), erythema (11, 55%), alopecia (10, 50%), crusting (9, 45%), scaling (7, 35%)	NR
15		2009	KTP	Täpper	CW	1	12	DEU	strong in 1 (100%)	4	0 (0%)	1 (100%)	1 M	1 German shepherd dog	NR	-	-	-	-	1 (100%)	-	-	Ulcerative changes on the footpads
16		2010	JSAP	Proverbio	CW	16	8-10	ITA	moderate in 16 (100%)	(< 1.0 - > 10.0)	NR	10 (63%)	6:10 = 0.6	German shepherd dog (3, 19%)	NS	16 (100%)	NR	NR	10 (63%)	NR	4 (25%)	NR	pyoderma (7, 44%), perianal fistulas (3, 19%)	NR
17		2010	VD	Favrot	CW	172	6-8	GLOBAL	moderate in 172 (100%)	2.2	NR	80 (47%)	81:91 = 0.9	NR	NR	glucocorticoid-responsive 110 (64%)	NR	NR	NR	NR	NR	105 (61%)	chronic/recurrent pyoderma (120, 70%), chronic/recurrent Malasseziadermatitis (65, 38%), otitis externa (91, 53%), spring/summer conjunctivitis (37, 22%), dry skin (33, 19%), interdigital fistulas (29, 17%), seborrhea (22, 13%), pyotraumatic dermatitis (16, 9%), urticaria (6, 3%)	172 (100%)
18		2011	JHVMS	Giannoulopoulos	CW	1	NR	GRC	weak in 1 (100%)	2	0 (0%)	0 (0%)	1 F	1 crossbred	NR	0 (0%)	0 (0%)	NR	NR	NR	NR	NR	eosinophilic dermatitis with edema (Wells' syndrome) (1, 100%)	NR
19		2012	CVJ	Kang	CW	1	NR	KOR	weak in 1 (100%)	9	0 (0%)	0 (0%)	1 M	1 schnauzer	NR	1 (100%)	1 (100%)	NR	NR	NR	NR	NR	urticaria (1, 100%)	NR
20		2015	SR	Rondelli	W	29	> 8	BRA	weak in 29 (100%)	4.2 (0.8-9.0)	NR	NR	20:9 = 2.2	Maltese (6, 21%), Yorkshire terrier (5, 18%), poodle (4, 14%), Lhasa apso (3, 11%)	NR	29(100%)	NR	5 (17%)	7 (24%)	9 (31%)	2 (7%)	NR	alopecia (9,31%), erythema (9, 31%), scaling (6, 21%), pyoderma (5, 17%)	NR
21		2016	VD	Bizikova	CW	10	NR	USA	strong in 10 (100%)	NR	NR	NR	7:3 = 2.3	boxer (3, 30%), American Staffordshire terrier (2, 20%)	NR	10 (100%)	NR	NR	NR	NR	NR	NR	NR	NR	10 chicken reactive and corn nonreactive
22		2017	VD	Rostaher	CW	1	NR	CHE	weak in 1 (100%)	5	0 (0%)	0 (0%)	1 F	1 viszla	NR	1 (100%)	1 (100%)	NR	NR	NR	NR	NR	urticaria and angioedema (1, 100%)	NR
					TOTAL	825
					C: CAB abstracts					NR: not reported				NR: not reported	NS: no significant association
					W: Web of Science					NA: not assessable				WHWT: West Highland white terrier
					B: bibliography
					min	1
					max	172
					ave	37.5
